# Supplementary material for: Phytohormone profiles are strongly altered during induction and symptom development of the physiological ripening disorder berry shrivel in grapevine
Source: Plant Mol Biol. 2020 Feb 18;103(1):141–57. doi: 10.1007/s11103-020-00980-6 (PMC7170833; doi:10.1007/s11103-020-00980-6)
Supplement: Supplementary file 3 — Table S2–S8 Selected phytohormone related genes differentially expressed in BS berries. Data basis for heatmaps in Fig. 2–6 (XLSX 247 kb) [file 11103_2020_980_MOESM3_ESM.xlsx]

## Sheet: Table S2 ABA
Table S2 Genes related to ABA differentially expressed in BS samples (logFC)
Hormone	SWITCH Gene	Metabolic function	GENE ID	Gene Name	Annotation	DE	lg2FC_30	lg2FC_44	lg2FC_51	lg2FC_58	lg2FC_65	lg2FC_72	padj_30	padj_44	padj_51	padj_58	padj_65	padj_72
ABA		ABA biosynthesis	VIT_07s0031g00620	VviABA1; VviZEP1	Zeaxanthin epoxidase (ZEP) ABA1	72	0.0178849	-0.0481136	-0.177555	-0.0140028	0.402038	0.756322	0.999833	0.999802	0.99998	0.980614	0.00565064	0.000940028
ABA		ABA biosynthesis	VIT_02s0087g00910	VviNCED4a	Carotenoid cleavage dioxygenase 4 (9,10) (9`,10`) (VvCCD4a)	65	0.0138491	0.231283	0.230108	0.222254	0.684333	0.933785	0.999833	0.999802	0.99998	0.700785	0.0421239	0.059173
ABA		ABA biosynthesis	VIT_10s0003g03750	VviNCED2	9-cis-epoxycarotenoid dioxygenase2; 11,12 9-cis Epoxycarotenoid dioxygenase (VvNCED2)	65 - 72	0.242601	0.234138	-0.210081	0.032381	0.965001	1.74581	0.999833	0.999802	0.99998	0.977708	0.0169739	9.02285e-07
ABA		ABA biosynthesis	VIT_18s0001g10500	VviCYP707A4	ABA 8'-hydroxylase CYP707A1; Abscisic acid 8'hydroxylase (CYP-707-A) (Vv)	65	0.0504613	-0.195474	-0.145763	-0.295092	1.36453	1.93955	0.999833	0.999802	0.99998	0.56568	0.000151093	9.02285e-07
ABA		ABA biosynthesis	VIT_07s0031g00690	VviCYP707A4	ABA 8'-hydroxylase CYP707A2; Abscisic acid 8'hydroxylase (CYP-707-A) (Vv)	65	0.110939	-0.0458283	0.0148056	0.124727	0.899607	0.0678735	0.999833	0.999802	0.99998	0.99998	0.0150756	0.965
ABA	SWITCH	ABA biosynthesis	VIT_02s0087g00930	VviNCED4b	9-cis-epoxycarotenoid dioxygenase; Carotenoid cleavage dioxygenase 4 (9,10) (9`,10`) (VvCCD4b)	65 - 72	0.000860577	0.318921	-0.11534	-0.243539	1.69627	2.03273	0.999833	0.999802	0.99998	0.645115	2.68458e-12	1.37162e-07
ABA		ABA metabolism	VIT_19s0027g01090	VviABA3	Molybdenum cofactor sulfurase	72	-0.000900583	0.0638006	-0.100765	0.00764088	-0.242679	-0.666063	0.999833	0.999802	0.99998	0.994386	0.348765	0.00373949
ABA		ABA metabolism	VIT_17s0000g02680	VviBGLU44	ABA glucosidase BGLU44	65	-0.0489825	0.435853	0.181937	0.260116	0.722202	-0.0986666	0.999833	0.999802	0.99998	0.485918	0.000621781	0.914258
ABA		ABA metabolism	VIT_06s0004g01430	VviBGLU12	ABA glucosidase BGLU12	65	-0.0244159	0.191413	0.0923226	-0.0493527	1.64847	0.285953	0.999833	0.999802	0.99998	0.99998	2.38423e-06	0.355
ABA		ABA signaling	VIT_08s0058g00470	VviPYL4	Abscisic acid receptor PYL4 RCAR10	65 - 72	0.0886281	0.2196	0.194514	0.108898	1.04796	1.87189	0.999833	0.999802	0.99998	0.902482	0.00144683	3.49778e-06
ABA		ABA signaling	VIT_02s0012g01270	VviPYR1	Abscisic acid receptor PYL1 RCAR12	65 - 72	0.114563	0.0627403	0.260862	0.21958	0.862195	1.43064	0.999833	0.999802	0.99998	0.720054	0.0163667	5.60533e-06
ABA		ABA signaling	VIT_06s0004g05460	VviHAI1; VviHAI3	Protein phosphatase 2C (PP2C)-like	72	0.02408	0.0281793	-0.160463	-0.130192	-0.0118693	0.509352	0.999833	0.999802	0.99998	0.631911	0.977303	0.0259217
ABA		ABA signaling	VIT_11s0016g03180	VviABI1	probable protein phosphatase 2c 6-like	72	0.0335495	-0.144728	-0.36466	0.109751	-0.120082	0.622438	0.999833	0.999802	0.99998	0.799146	0.813071	0.0394901
ABA		ABA signaling	VIT_13s0019g02200	VviAGH3	Protein phosphatase 2CA AHG3 PP2CA	72	-0.0455218	0.0638258	-0.20938	-0.298854	0.159447	0.617214	0.999833	0.999802	0.99998	0.187721	0.631302	0.0113623
ABA		ABA signaling	VIT_02s0236g00130	VviOST1	SNF1-related protein kinase SRK2F	72	0.0345697	-0.068958	-0.174396	0.136453	0.415608	0.675013	0.999833	0.999802	0.99998	0.642635	0.0465789	0.00210815
ABA		ABA signaling	VIT_08s0007g03420	VviABA5	ABA insensitive 5	65 - 72	-0.0334886	0.241201	0.0504036	0.0215491	0.721762	1.38993	0.999833	0.999802	0.99998	0.98176	0.00529606	0.00160401
ABA		ABA signaling	VIT_18s0001g10450	VviABF2	ABA-responsive element-binding protein 2 (AREB2)	72	-0.0209673	-0.084298	-0.21354	0.178301	0.141047	0.534106	0.999833	0.999802	0.99998	0.554814	0.688401	0.00621407
ABA		ABA signaling	VIT_07s0005g05400	VviABI3	Abscisic acid-insensitive protein 3 (ABI3)	65	-0.0334611	0.0978449	-0.0195333	0.0707617	0.532426	0.907345	0.999833	0.999802	0.99998	0.880559	0.00266563	0.120578
ABA		ABA signaling	VIT_06s0004g08100	VIT_06s0004g08100	VP1/ABI3 family regulatory protein	72	0.0397633	0.150922	-0.0337385	-0.0836309	0.345405	0.650162	0.999833	0.999802	0.99998	0.883277	0.116551	0.00696423
ABA		ABA responsive	VIT_18s0001g07780	VviHVA22a	ABA-responsive protein (HVA22a)	72	-0.0165825	-0.149666	0.00677623	0.196314	0.382851	0.623493	0.999833	0.999802	0.99998	0.677726	0.235814	0.0304672
ABA		ABA responsive	VIT_03s0132g00070	VviHVA22A	ATHVA22A (Arabidopsis thaliana HVA22 homologue A)	72	-0.0364182	-0.0128529	-0.0509041	0.0493388	0.148977	1.08573	0.999833	0.999802	0.99998	0.960113	0.843012	0.0241926
ABA		ABA responsive	VIT_13s0067g01240	VviGEA6	Em protein GEA6 (EM6)	72	-0.00224488	0.142375	0.0238345	-0.204288	0.295036	0.768378	0.999833	0.999802	0.99998	0.760844	0.337096	0.00628695
ABA		ABA responsive	VIT_01s0146g00410	VIT_01s0146g00410	GEM-like protein 5	65 - 72	0.085836	-0.213365	0.108557	-0.0867141	0.501629	1.09606	0.999833	0.999802	0.99998	0.878055	0.00172767	3.1292e-08
ABA		ABA responsive	VIT_17s0119g00110	VIT_17s0119g00110	GRAM domain-containing protein / ABA-responsive	72	-0.0610797	-0.0791275	0.00363731	0.181684	0.390213	1.35553	0.999833	0.999802	0.99998	0.800348	0.449179	0.000358142
ABA		ABA responsive	VIT_10s0071g00590	VIT_10s0071g00590	GRAM domain-containing protein / ABA-responsive	72	-0.00745312	0.0311274	-0.077648	-0.10616	0.631523	1.57296	0.999833	0.999802	0.99998	0.99998	0.15954	0.00280564
ABA		ABA responsive	VIT_10s0071g00560	VIT_10s0071g00560	GRAM domain-containing protein / ABA-responsive	65 - 72	-0.0153447		-0.00668804	0.00413706	0.745067	2.01937	0.999833	0.999802	0.99998	0.99998	0.0482119	9.43029e-05
ABA		ABA responsive	VIT_10s0071g00510	VIT_10s0071g00510	GRAM domain-containing protein / ABA-responsive	65	-0.00531648	-0.00901713	0.00545199	-0.00683767	0.713539	0.385482	0.999833	0.999802	0.99998	0.99998	0.0409242	0.156
ABA		ABA responsive	VIT_10s0071g00500	VIT_10s0071g00500	GRAM domain-containing protein / ABA-responsive	65 - 72	0.00392722	0.00418127	0.0841698	0.0920265	1.20629	1.29777	0.999833	0.999802	0.99998	0.99998	0.00101265	0.0131969
ABA		ABA responsive	VIT_10s0071g00470	VIT_10s0071g00470	GRAM domain-containing protein / ABA-responsive	65	-0.0440998	0.0465062	0.0481356	0.0930904	0.783698	0.871381	0.999833	0.999802	0.99998	0.99998	0.0395387	0.042
ABA		ABA responsive	VIT_10s0071g00430	VIT_10s0071g00430	GRAM domain-containing protein / ABA-responsive	65 - 72	0.000896783	0.0633678	0.117781	-0.00922017	1.32427	1.46844	0.999833	0.999802	0.99998	0.99998	0.000310562	0.00309929
ABA		ABA responsive	VIT_10s0071g00420	VIT_10s0071g00420	GRAM domain-containing protein / ABA-responsive	65 - 72	-0.000604507	-0.00901713		0.0425668	1.05267	1.96341	0.999833	0.999802	0.99998	0.99998	0.00333825	0.000149119
ABA		ABA responsive	VIT_10s0071g00390	VIT_10s0071g00390	GRAM domain-containing protein / ABA-responsive	65 - 72	0.0485801	0.0444929	0.175518	-0.0798794	0.989566	1.09996	0.999833	0.999802	0.99998	0.99998	0.00722728	0.0281226
ABA		ABA responsive	VIT_10s0071g00330	VIT_10s0071g00330	GRAM domain-containing protein / ABA-responsive	65 - 72	-0.0338187	0.0524078	-0.0263001	-0.253832	1.74718	2.56234	0.999833	0.999802	0.99998	0.658484	6.9504e-07	1.06618e-08
ABA		ABA responsive	VIT_05s0062g00810	VIT_05s0062g00810	Lipoprotein	65 - 72	-0.00141496	0.2417	0.168598	0.111547	0.712776	1.23835	0.999833	0.999802	0.99998	0.884951	0.000129926	0.00279643
ABA		ABA responsive	VIT_05s0020g03670	VIT_05s0020g03670	MARD1 (mediator of ABA-regulated dormancy 1)	72	0.0395582	0.134898	0.0313227	0.231142	0.102421	0.516846	0.999833	0.999802	0.99998	0.196542	0.794052	0.00458553

## Sheet: Table S3 Auxin
Table S3 Genes related to auxin differentially expressed in BS samples (logFC)
Hormone	SWITCH Gene	Metabolic function	GENE ID	Gene Name	Annotation	DE	lg2FC_30	lg2FC_44	lg2FC_51	lg2FC_58	lg2FC_65	lg2FC_72	padj_30	padj_44	padj_51	padj_58	padj_65	padj_72
Auxin		Auxin biosynthesis	VIT_17s0000g08990	VviTAR2	Tryptophan aminotransferase related (VvTAR)	65 - 72	-0.0227639	0.0538478	-0.0299016	-0.356699	-0.81973	-0.862007	0.999833	0.999802	0.99998	0.338999	0.00267488	0.00889976
Auxin		Auxin biosynthesis	VIT_00s0394g00040	VviTAA1	Tryptophan aminotransferase related (VvTAR)	72	-0.0306497	0.083567	0.0430723	0.0535324	0.55078	1.88533	0.999833	0.999802	0.99998	0.88581	0.120545	0.000280659
Auxin		Auxin biosynthesis	VIT_18s0001g15100	VIT_18s0001g15100	Flavin monooxigenase like - YUCCA (VvYUC)	65	0.0208958	0.105866	0.147175	0.117547	1.1604	0.891114	0.999833	0.999802	0.99998	0.833637	0.0018597	NA
Auxin		Auxin biosynthesis	VIT_07s0104g01260	VIT_07s0104g01260	Flavin monooxigenase like - YUCCA (VvYUC)	65	-0.0172791	0.0766918	0.14432	0.00692124	0.986046	0.380498	0.999833	0.999802	0.99998	0.99998	0.0129117	0.603733
Auxin		Auxin biosynthesis	VIT_07s0104g01250	VIT_07s0104g01250	Flavin monooxigenase like - YUCCA (VvYUC)	72	-0.0221236	-0.0955453	-0.206483	0.0199304	0.427415	0.933299	0.999833	0.999802	0.99998	0.972864	0.0590095	0.00542587
Auxin		Auxin biosynthesis	VIT_08s0007g02740	VviILR1	IAA-amido hydrolase (VvILR1)	65 - 72	0.0462503	0.0170326	0.10894	0.150573	1.03721	1.00984	0.999833	0.999802	0.99998	0.841139	0.00431602	0.0272544
Auxin		Auxin biosynthesis	VIT_01s0026g00820	VviIAR3	IAA-amido hydrolase (VvILR1)	65	-0.0828598	0.118052	-0.071498	0.192929	0.844409	0.395678	0.999833	0.999802	0.99998	0.715468	1.42864e-06	0.0400073
Auxin		Auxin biosynthesis	VIT_11s0016g02700	VviIAR3	IAA-amido hydrolase (VvILR2)	65	0.0516333	0.107086	0.0600015	0.0862115	0.502032	0.441054	0.999833	0.999802	0.99998	0.881007	0.0239537	0.152061
Auxin		Auxin biosynthesis	VIT_03s0091g00310	VviGH3-1	IAA-amido synthetase (Gretchen Hagen 3) (VvGH3-1)	65	-0.0995105	0.129578	-0.216979	-0.179177	0.504989	0.630193	0.999833	0.999802	0.99998	0.617406	0.00591291	0.050345
Auxin		Auxin biosynthesis	VIT_07s0129g00660	VviGH3-2	IAA-amido synthetase (Gretchen Hagen 3) (VvGH3-2)	65	0.0141318	0.220897	0.0999637	0.353508	1.77801	0.975351	0.999833	0.999802	0.99998	0.361608	2.50267e-07	NA
Auxin		Auxin biosynthesis	VIT_19s0014g04690	VviGH3-3	IAA-amido synthetase (Gretchen Hagen 3) (VvGH3-3)	65 - 72	0.0945649	0.305306	0.212742	0.173219	0.959233	1.37098	0.999833	0.999802	0.99998	0.814219	6.21192e-06	0.00510098
Auxin		Auxin biosynthesis	VIT_07s0104g00800	VIT_07s0104g00800	Indole-3-acetic acid-amido synthetase GH3.6	72	0.0692159	-0.0186623	0.0732217	-0.197262	-0.499158	-1.17775	0.999833	0.999802	0.99998	0.683518	0.0104394	3.99852e-05
Auxin		Auxin signaling	VIT_07s0104g01230	VviARF1	Auxin Response Factor (VvARF06)	72	0.0110277	0.227354	0.102777	0.19925	0.303986	1.29982	0.999833	0.999802	0.99998	0.749076	0.61584	0.012017
Auxin		Auxin signaling	VIT_08s0040g01810	VviARF16	Auxin Response Factor (VvARF07)	65 - 72	0.0251531	0.0524202	-0.0372096	0.216044	0.539336	0.742508	0.999833	0.999802	0.99998	0.647241	0.0113026	0.000203874
Auxin		Auxin signaling	VIT_10s0003g04100	VviARF6	Auxin Response Factor (VvARF09)	72	-0.0330886	0.174094	0.124863	0.115575	-0.315243	-0.78228	0.999833	0.999802	0.99998	0.869898	0.358385	0.0338331
Auxin		Auxin signaling	VIT_15s0046g00290	VviARF18	Auxin Response Factor (VvARF15)	65	0.00537526	0.16764	0.0951918	0.508547	0.772177	0.38237	0.999833	0.999802	0.99998	0.102928	0.0445373	0.433281
Auxin		Auxin signaling	VIT_18s0001g13930	VviARF5	Auxin Response Factor (VvARF18)	65 - 72	0.134584	0.174329	-0.0124209	0.0115711	0.552341	0.664165	0.999833	0.999802	0.99998	0.99039	0.000737304	0.0103069
Auxin		Auxin signaling	VIT_18s0001g08090	VviIAA9	Auxin/Indolacetic Acid (VvAux/IAA)	72	-0.0295565	-0.0699785	0.0406102	0.342299	0.466738	0.647813	0.999833	0.999802	0.99998	0.0729113	0.0018126	0.0236442
Auxin		Auxin signaling	VIT_09s0002g05160	VviIAA14	Auxin/Indolacetic Acid (VvAux/IAA)	72	0.0683638	-0.24305	0.0726197	0.0631612	0.490289	0.832485	0.999833	0.999802	0.99998	0.932569	0.000386665	4.7452e-06
Auxin		Auxin signaling	VIT_09s0002g04080	VviIAA8	Auxin/Indolacetic Acid (VvAux/IAA)	72	-0.0443693	0.0349727	0.202721	0.418691	0.406282	1.20022	0.999833	0.999802	0.99998	0.164798	0.387591	0.00208641
Auxin		Auxin signaling	VIT_07s0141g00290	VviIAA16	Auxin/Indolacetic Acid (VvAux/IAA)	65 - 72	-0.0519639	-0.0240125	-0.0200421	0.192217	0.633364	0.918455	0.999833	0.999802	0.99998	0.447017	0.000379019	1.31395e-14
Auxin		Auxin signaling	VIT_12s0035g01840	VviCAND1	CAND1 (CULLIN-ASSOCIATED AND NEDDYLATION DISSOCIATED, HEMIVENATA)	72	0.0118933	0.0787679	-0.11986	-0.109849	-0.408361	-0.562894	0.999833	0.999802	0.99998	0.634	7.17484e-05	2.53676e-05
Auxin		Auxin signaling	VIT_19s0090g01650	VIT_19s0090g01650	LOP1 TRN1 (LOPPED 1, TORNADO 1)	72	0.109595	0.101413	0.0711269	-0.368345	-0.704385	-1.58459	0.999833	0.999802	0.99998	0.336676	0.0990254	1.47141e-05
Auxin		Auxin transport	VIT_13s0067g00330	VviAUX1	AUX1 auxin influx carrier protein	65 - 72	-0.0306361	0.274361	0.207393	0.40155	1.19171	0.673431	0.999833	0.999802	0.99998	0.234115	7.27256e-10	0.00693111
Auxin		Auxin transport	VIT_07s0031g02200	VIT_07s0031g02200	auxin efflux carrier	58 - 72	-0.138121	-0.1138	-0.199499	0.53313	0.308717	0.897371	0.999833	0.999802	0.99998	3.72731e-07	0.25644	0.0185144
Auxin		Auxin transport	VIT_04s0044g01870	VIT_04s0044g01870	auxin efflux carrier	65 - 72	-0.0824753	0.192096	-0.00420485	0.142923	0.902468	1.1711	0.999833	0.999802	0.99998	0.742782	5.39272e-06	0.021178
Auxin		Auxin transport	VIT_04s0023g00320	VviPIN5	Auxin efflux carrier protein 8	72	0.113905	0.049409	0.123418	0.410243	0.22464	1.18552	0.999833	0.999802	0.99998	0.240293	0.728898	0.00465512
Auxin		Auxin transport	VIT_17s0000g02420	VviPIN3	auxin transport protein (PIN3)	72	0.0879459	0.129402	0.145166	0.347818	-0.24177	-1.20667	0.999833	0.999802	0.99998	0.435076	0.71408	0.0220759
Auxin		Auxin transport	VIT_03s0038g02140	VIT_03s0038g02140	Auxin transporter protein 2	65 - 72	-0.01585	-0.0521772	-0.0680551	0.104195	-0.744536	-2.07913	0.999833	0.999802	0.99998	0.99998	0.0420284	1.01526e-05
Auxin		Auxin responsive	VIT_04s0023g00530	VIT_04s0023g00530	Auxin responsive SAUR protein	65 - 72	0.0114847	-0.00901713	0.0178513	0.0193614	1.25883	1.59427	0.999833	0.999802	0.99998	0.99998	0.000594854	0.00289329
Auxin		Auxin responsive	VIT_03s0038g01180	VIT_03s0038g01180	Auxin responsive SAUR protein	65	-0.0026959	0	-0.0372487	0.0276952	1.07796	0.663295	0.999833	0.999802	0.99998	0.99998	0.00591291	0.313946
Auxin		Auxin responsive	VIT_18s0086g00410	VviGER1	auxin-binding protein ABP19	72	-0.00452608	0	0	0	-0.283236	-1.41574	0.999833	0.999802	0.99998	0.99998	0.99998	0.00972478
Auxin		Auxin responsive	VIT_18s0001g06390	VIT_18s0001g06390	Auxin-independent growth promoter	65 - 72	-0.0345901	-0.0680574	-0.249585	-0.437944	-0.786231	-1.21103	0.999833	0.999802	0.99998	0.00578137	1.10112e-08	6.38939e-06
Auxin		Auxin responsive	VIT_13s0064g01510	VIT_13s0064g01510	auxin-independent growth promoter	72	-0.0841844	-0.0485697	-0.29359	-0.0686305	0.356857	0.511012	0.999833	0.999802	0.99998	0.949673	0.323561	0.0441618
Auxin		Auxin responsive	VIT_11s0016g01190	VIT_11s0016g01190	auxin-independent growth promoter	72	-0.0617227	0.0955176	-0.07434	-0.114703	-0.365841	-0.713552	0.999833	0.999802	0.99998	0.871204	0.0422611	1.46521e-05
Auxin		Auxin responsive	VIT_08s0007g01650	VIT_08s0007g01650	auxin-independent growth promoter	72	-0.0379365	0.0629273	-0.145749	0.00260189	-0.1952	-0.846261	0.999833	0.999802	0.99998	0.998887	0.688111	0.00384092
Auxin		Auxin responsive	VIT_01s0011g05000	VIT_01s0011g05000	auxin-independent growth promoter	72	0.0229134	0.100134	-0.227077	-0.112545	0.415957	0.613705	0.999833	0.999802	0.99998	0.869014	0.0816866	0.00341618
Auxin		Auxin responsive	VIT_00s0313g00030	VIT_00s0313g00030	auxin-independent growth promoter	72	-0.0830266	-0.0945567	-0.0536081	-0.0954521	-0.483538	-0.857176	0.999833	0.999802	0.99998	0.715468	0.00589741	0.000559588
Auxin		Auxin responsive	VIT_09s0002g00650	VIT_09s0002g00650	auxin-induced protein	65 - 72	0.138598	-0.185958	-0.0242293	-0.394734	-1.16645	-1.10859	0.999833	0.999802	0.99998	0.326005	6.729e-06	0.00263472
Auxin		Auxin responsive	VIT_14s0030g02310	VIT_14s0030g02310	Auxin-induced protein 22D	65	-0.0351016	-0.145989	-0.000998384	0.244009	0.852253	0.740577	0.999833	0.999802	0.99998	0.672181	0.024399	0.139676
Auxin		Auxin responsive	VIT_07s0141g00270	VIT_07s0141g00270	Auxin-induced protein 22D	65 - 72	-0.00816237	0.267418	-0.0993267	0.455028	1.47536	1.62274	0.999833	0.999802	0.99998	0.216785	1.0203e-07	3.64565e-05
Auxin		Auxin responsive	VIT_05s0020g04680	VIT_05s0020g04680	Auxin-induced protein 22D	65	0.101055	0.0355617	0.0721931	0.260537	1.16053	0.42129	0.999833	0.999802	0.99998	0.64252	6.24149e-05	0.294598
Auxin		Auxin responsive	VIT_14s0030g01980	VIT_14s0030g01980	Auxin-induced protein PCNT115	72	-0.0379969	-0.264124	0.084584	-0.0201776	-0.332146	-0.706591	0.999833	0.999802	0.99998	0.983966	0.193381	0.0064643
Auxin		Auxin responsive	VIT_06s0061g00700	VIT_06s0061g00700	auxin-regulated protein	65	0.0511162	0.182452	0.0111041	0.252531	0.797046	0.258752	0.999833	0.999802	0.99998	0.567076	0.0288004	0.699953
Auxin		Auxin responsive	VIT_06s0004g04150	VIT_06s0004g04150	auxin-regulated protein	65	0.0517323	0.302514	0.129817	-0.0231215	0.842889	0.552428	0.999833	0.999802	0.99998	0.985176	0.00937467	0.158189
Auxin		Auxin responsive	VIT_10s0405g00040	VIT_10s0405g00040	auxin-responsive protein	65	0.180304	-0.204546	0.11879	0.179888	-1.25577	-0.830568	0.999833	0.999802	0.99998	0.794487	6.21192e-06	0.0582533
Auxin		Auxin responsive	VIT_05s0062g00850	VIT_05s0062g00850	auxin-responsive protein	58 - 65	0.0252765	-0.0697915	-0.0945504	-0.506489	-0.602194	-0.475462	0.999833	0.999802	0.99998	6.78272e-06	4.37216e-05	0.0159816
Auxin		Auxin responsive	VIT_12s0057g00420	VIT_12s0057g00420	auxin-responsive protein AIR12	72	-0.0399938	0.0452586	-0.018239	0.0326937	0.0244843	0.942307	0.999833	0.999802	0.99998	0.978425	0.974564	0.0310509
Auxin		Auxin responsive	VIT_11s0016g03540	VIT_11s0016g03540	Auxin-responsive protein IAA27	58 - 65 - 72	0.0081696	-0.0684067	0.214982	0.802286	1.10292	1.66416	0.999833	0.999802	0.99998	0.00149737	9.11654e-12	5.77685e-10
Auxin		Auxin responsive	VIT_15s0048g00530	VIT_15s0048g00530	Auxin-responsive SAUR11	72	-0.117869	-0.202619	0.130243	0.303435	0.156106	0.858936	0.999833	0.999802	0.99998	0.549466	0.712895	0.0320128
Auxin		Auxin responsive	VIT_07s0031g02740	VIT_07s0031g02740	Auxin-responsive SAUR12	72	0.151307	-0.297252	0.223509	-0.256261	-0.535282	-1.16648	0.999833	0.999802	0.99998	0.654589	0.17551	0.00746175
Auxin		Auxin responsive	VIT_15s0048g02860	VIT_15s0048g02860	Auxin-responsive SAUR29	72	0.136507	-0.11649	-0.136641	0.0737795	0.149414	0.507339	0.999833	0.999802	0.99998	0.936669	0.58574	0.0334927
Auxin		Auxin responsive	VIT_04s0023g03230	VIT_04s0023g03230	Auxin-responsive SAUR9	65 - 72	0.0221403	-0.159321	-0.0895645	-0.412828	1.00343	0.886407	0.999833	0.999802	0.99998	0.2651	0.000569263	0.000549056
Auxin		Auxin responsive	VIT_03s0038g00950	VIT_03s0038g00950	Auxin-responsive SAUR9	65	0.0704919	0.117221	0.199998	0.0504623	0.854933	0.664521	0.999833	0.999802	0.99998	0.99998	0.0340768	0.27104
Auxin		Auxin responsive	VIT_14s0060g01720	VIT_14s0060g01720	dormancy/auxin associated protein	65 - 72	0.0586811	-0.245501	0.159869	0.485096	1.02112	0.756475	0.999833	0.999802	0.99998	0.0921362	1.61115e-05	0.00197267
Auxin		Auxin responsive	VIT_09s0002g00700	VIT_09s0002g00700	dormancy/auxin associated protein	58 - 65 - 72	0.0341047	0.153288	0.300339	0.662042	1.13261	1.06155	0.999833	0.999802	0.99998	0.023075	7.91584e-05	0.000975965
Auxin		Auxin responsive	VIT_10s0003g00090	VIT_10s0003g00090	DRM1 dormancy/auxin associated	65 - 72	0.0775426	-0.20681	0.146863	0.295491	0.773078	1.11192	0.999833	0.999802	0.99998	0.299023	5.00458e-07	3.06759e-17
Auxin		Auxin responsive	VIT_04s0008g02800	VIT_04s0008g02800	SAUR_D	58 - 65 - 72	-0.000929809	0.0233231	-0.0784253	-0.868636	-1.04956	-1.98239	0.999833	0.999802	0.99998	0.000285237	0.000645316	6.09346e-07
Auxin		Auxin responsive	VIT_19s0014g03130	VIT_19s0014g03130	stem-specific protein TSJT1	72	0.0410581	0.0436039	0.0702989	-0.390767	0.193158	0.787832	0.999833	0.999802	0.99998	0.146245	0.473599	0.00259151
Auxin		Auxin responsive	VIT_10s0597g00010	VIT_10s0597g00010	stem-specific protein TSJT1	65 - 72	-0.0412941	0.0281382	0.104288	0.0490771	0.723695	1.09453	0.999833	0.999802	0.99998	0.952679	0.00531625	0.00459968
Auxin		Auxin responsive	VIT_05s0020g04160	VIT_05s0020g04160	stem-specific protein TSJT1	72	-0.0669771	-0.0434054	-0.057037	-0.344081	-0.34829	-0.570781	0.999833	0.999802	0.99998	0.0224238	0.0264401	4.91125e-06
Auxin	SWITCH	Auxin responsive	VIT_16s0098g01150	VIT_16s0098g01150	Auxin-responsive SAUR29	58 - 72	0.114387	0.0702723	-0.128653	-0.875568	0.574517	1.13754	0.999833	0.999802	0.99998	1.41869e-05	0.073978	0.00281266

## Sheet: Table S4 Brassinosteroids
Table S4 Genes related to brassinosteroids differentially expressed in BS samples (logFC)
Hormone	SWITCH Gene	Metabolic function	GENE ID	Gene Name	Annotation	DE	lg2FC_30	lg2FC_44	lg2FC_51	lg2FC_58	lg2FC_65	lg2FC_72	padj_30	padj_44	padj_51	padj_58	padj_65	padj_72
Brassinosteroid		Brassinosteroid biosynthesis	VIT_13s0064g00440	VviSMT1	24-sterol C-methyltransferase	65 - 72	-0.0581434	0.106491	0.139243	0.00927822	-0.524545	-0.891942	0.999833	0.999802	0.99998	0.992323	0.0384568	0.00614312
Brassinosteroid		Brassinosteroid biosynthesis	VIT_06s0004g02100	VviHYD1	3-beta-hydroxysteroid-delta-isomerase	65 - 72	-0.127683	-0.0876547	-0.0479476	-0.106677	-0.748255	-1.11893	0.999833	0.999802	0.99998	0.87926	0.000164391	9.15743e-06
Brassinosteroid		Brassinosteroid biosynthesis	VIT_09s0054g00930	VviDWF5	7-dehydrocholesterol reductase	72	-0.027626	-0.0402382	-0.0760039	-0.215163	-0.491997	-0.552556	0.999833	0.999802	0.99998	0.198787	4.50662e-06	6.649e-07
Brassinosteroid		Brassinosteroid biosynthesis	VIT_01s0010g01200	VviDWARF1	cell elongation protein / DWARF1 / DIMINUTO (DIM)	72	-0.0237141	0.184625	-0.0113459	0.0349766	-0.454083	-0.782882	0.999833	0.999802	0.99998	0.943283	7.91584e-05	0.00222666
Brassinosteroid		Brassinosteroid biosynthesis	VIT_01s0150g00210	VviCYP51G1	CYP51A	65 - 72	0.00188857	0.0237748	-0.110617	-0.173096	-0.978578	-1.38399	0.999833	0.999802	0.99998	0.74788	8.97503e-10	1.29364e-08
Brassinosteroid		Brassinosteroid biosynthesis	VIT_09s0002g05980	VIT_09s0002g05980	CYP734A7 castasterone 26-hydroxylase	65 - 72	-0.0562901	0.167622	0.113784	0.232625	0.706402	1.12124	0.999833	0.999802	0.99998	0.696448	0.0483794	0.0275523
Brassinosteroid		Brassinosteroid biosynthesis	VIT_04s0023g02650	VIT_04s0023g02650	CYP90D1 ROT3 (ROTUNDIFOLIA 3) steroid hydroxylase	65 - 72	-0.0577534	0.0931433	0.155327	0.472072	0.87524	1.24323	0.999833	0.999802	0.99998	0.180236	0.0178044	0.00163492
Brassinosteroid		Brassinosteroid biosynthesis	VIT_00s0525g00020	VIT_00s0525g00020	squalene monooxygenase	72	-0.0642366	0.259723	-0.0295821	0.0623441	-0.2724	-1.1526	0.999833	0.999802	0.99998	0.949673	0.633371	0.00510098
Brassinosteroid		Brassinosteroid biosynthesis	VIT_13s0067g00660	VIT_13s0067g00660	steroid 23-alpha-hydroxylase	58 - 65 - 72	-0.0137601	0.37241	0.0780399	-0.677497	0.521398	0.669762	0.999833	0.999802	0.99998	6.79187e-05	0.0407059	0.0208825
Brassinosteroid		Brassinosteroid signaling	VIT_17s0000g04790	VviBIM1	BIM1 (BES1-interacting Myc-like protein 1)	65 - 72	0.0264587	0.0329552	-0.20944	-0.324948	0.557673	0.631875	0.999833	0.999802	0.99998	0.313212	0.0281717	0.0475804
Brassinosteroid		Brassinosteroid signaling	VIT_12s0055g01150	VviBAK1	Brassinosteroid insensitive 1-associated receptor kinase 1	65 - 72	-0.0350693	-0.17996	-0.0979136	0.0406007	0.773558	0.965145	0.999833	0.999802	0.99998	0.965745	0.00150626	0.0156472
Brassinosteroid		Brassinosteroid signaling	VIT_07s0031g01850	VviBRI1	BRI1 protein	72	0.0113709	0.112368	-0.104956	0.122649	0.460735	0.533194	0.999833	0.999802	0.99998	0.770229	0.0625301	0.0122537
Brassinosteroid		Brassinosteroid signaling	VIT_17s0000g06710	VIT_17s0000g06710	Leucine-rich repeat transmembrane protein kinase	65 - 72	0.0117753	-0.222293	0.0502744	0.12417	0.764621	0.778327	0.999833	0.999802	0.99998	0.825867	0.000239884	3.703e-05
Brassinosteroid		Brassinosteroid signaling	VIT_03s0038g03860	VIT_03s0038g03860	Phosphate-induced protein 1	65 - 72	-0.132277	-0.0214277	-0.247018	-0.209601	-1.0752	-1.50624	0.999833	0.999802	0.99998	0.636763	1.5177e-05	0.000282442

## Sheet: Table S5 Ethylene
Table S5 Genes related to ethylene differentially expressed in BS samples (logFC)
Hormone	SWITCH Gene	Metabolic function	GENE ID	Gene Name	Annotation	DE	lg2FC_30	lg2FC_44	lg2FC_51	lg2FC_58	lg2FC_65	lg2FC_72	padj_30	padj_44	padj_51	padj_58	padj_65	padj_72
Ethylene		Ethylene biosynthesis	VIT_08s0007g03040	VIT_08s0007g03040	E8 protein	72	2.01279e-05	0.11603	-0.0501503	-0.0760287	0.311638	0.632902	0.999975	0.999802	0.99998	0.890668	0.289701	0.0240908
Ethylene		Ethylene bioxynthesis	VIT_05s0020g00670	VviSAM1	S-adenosylmethionine synthetase 1 (SAM1)	72	-0.0914293	-0.102739	-0.112511	-0.222446	-0.481532	-0.643997	0.999833	0.999802	0.99998	0.405364	0.000807398	0.000154915
Ethylene		Ethylene bioxynthesis	VIT_11s0016g02380	VviACO1	1-aminocyclopropane-1-carboxylate oxidase 2	58 - 65 - 72	0.0273531	0.0627174	0.0410882	-0.988801	-2.37909	-2.16868	0.999833	0.999802	0.99998	3.02677e-05	5.35247e-16	7.6151e-08
Ethylene		Ethylene bioxynthesis	VIT_05s0049g00410	VIT_05s0049g00410	1-aminocyclopropane-1-carboxylate oxidase	72	-0.0805604	-0.034249	-0.0807213	0.187353	0.348209	0.791557	0.999833	0.999802	0.99998	0.534387	0.124086	0.00185269
Ethylene		Ethylene bioxynthesis	VIT_01s0011g05650	VIT_01s0011g05650	1-aminocyclopropane-1-carboxylate oxidase	65 - 72	0.0208426	-0.00455625	0.0090946	-0.27703	1.04593	1.29477	0.999833	0.999802	0.99998	0.284477	4.28613e-07	4.27447e-07
Ethylene		Ethylene signaling	VIT_18s0001g07700	VviCTR1	MAP-KKK (VvMAPKKK55 - VvRAF6) (CTR1)	65 - 72	0.193571	0.222001	-0.0357939	0.281388	0.676486	1.00012	0.999833	0.999802	0.99998	0.0952262	1.46354e-07	0.00119485
Ethylene		Ethylene signaling	VIT_13s0047g00250	VviEIN3	Ethylene insensitive (VvEIN3)	72	0.00682919	0.0245198	-0.0187977	0.13099	0.384462	0.581355	0.999833	0.999802	0.99998	0.661237	0.0179915	7.68706e-08
Ethylene		Ethylene signaling	VIT_06s0009g01380	VviEIN3	Ethylene insensitive (VvEIN3)	65	-0.0250788	0.163305	0.120305	0.118326	0.555587	0.358484	0.999833	0.999802	0.99998	0.812546	0.0106638	0.172603
Ethylene		Ethylene signaling	VIT_09s0002g01370	VIT_09s0002g01370	ERF/AP2 Gene Family (VvAP2 - VvAIL1)	65	-0.0222287	0.270737	0.178034	0.297052	1.1526	0.54896	0.999833	0.999802	0.99998	0.565596	0.00275705	0.381485
Ethylene		Ethylene signaling	VIT_08s0007g08580	VIT_08s0007g08580	ERF/AP2 Gene Family (VvAP2 - VvAP2-L)	72	-0.0133988	-0.0796741	-0.0117728	0.280037	0.277417	0.931986	0.999833	0.999802	0.99998	0.314573	0.346357	0.000163975
Ethylene		Ethylene signaling	VIT_11s0016g00660	VIT_11s0016g00660	ERF/AP2 Gene Family (VvERF subfamily I - VvERF017)	72	0.00729738	0.167926	-0.027598	0.0274201	-0.383551	1.14776	0.999833	0.999802	0.99998	0.981992	0.505596	0.0434378
Ethylene		Ethylene signaling	VIT_05s0029g00140	VIT_05s0029g00140	ERF/AP2 Gene Family (VvERF subfamily I - VvERF062)	58 - 72	-0.0232524	-0.306906	-0.344481	-0.613983	0.441064	1.02728	0.999833	0.999802	0.99998	0.000566256	0.079558	8.31332e-06
Ethylene		Ethylene signaling	VIT_07s0031g00190	VIT_07s0031g00190	ERF/AP2 Gene Family (VvERF subfamily II - VvCEJ1)	58	0.0237225	0.106683	-0.123683	-0.570133	-0.0723129	-0.205802	0.999833	0.999802	0.99998	0.00280543	0.883925	0.43011
Ethylene		Ethylene signaling	VIT_18s0001g05890	VIT_18s0001g05890	ERF/AP2 Gene Family (VvERF subfamily III - VvERF021)	72	-0.068792	-0.336335	-0.199551	0.256932	0.454861	1.4028	0.999833	0.999802	0.99998	0.610141	0.280464	0.000716092
Ethylene		Ethylene signaling	VIT_16s0013g01050	VIT_16s0013g01050	ERF/AP2 Gene Family (VvERF subfamily IX - VvERF006-L07)	72	-0.00730362	0.0894775	0.0271446	0.0736151	0.0498476	1.32323	0.999833	0.999802	0.99998	0.932569	0.953241	0.00719293
Ethylene		Ethylene signaling	VIT_16s0013g01110	VIT_16s0013g01110	ERF/AP2 Gene Family (VvERF subfamily IX - VvERF006-L11)	72	-0.0029127	-0.141312	-0.0317586	0.0307639	0.167325	1.26716	0.999833	0.999802	0.99998	0.99998	0.824268	0.0233451
Ethylene		Ethylene signaling	VIT_09s0002g09140	VIT_09s0002g09140	ERF/AP2 Gene Family (VvERF subfamily V - VvERF003)	65 - 72	0.0630764	-0.00156966	0.12816	-0.123717	1.62614	2.60842	0.999833	0.999802	0.99998	0.99998	6.24328e-07	3.36251e-11
Ethylene		Ethylene signaling	VIT_06s0004g00490	VIT_06s0004g00490	ERF/AP2 Gene Family (VvERF subfamily V - VvRAP2.11)	72	0.0463989	-0.0344095	0.0385445	-0.305326	-0.392003	-0.985295	0.999833	0.999802	0.99998	0.99998	0.491623	0.0397559
Ethylene		Ethylene signaling	VIT_16s0050g02400	VIT_16s0050g02400	ERF/AP2 Gene Family (VvERF subfamily VI - VvCRF2)	72	-0.00335383	0.0474384	-0.134965	0.125303	0.0574346	1.47038	0.999833	0.999802	0.99998	0.886854	0.947856	0.00537982
Ethylene		Ethylene signaling	VIT_06s0004g08190	VIT_06s0004g08190	ERF/AP2 Gene Family (VvERF subfamily VI - VvERF069)	65 - 72	0.00154546	-0.276379	-0.00787141	0.317221	0.942995	0.908558	0.999833	0.999802	0.99998	0.402174	8.85113e-05	0.000288106
Ethylene		Ethylene signaling	VIT_05s0077g01860	VIT_05s0077g01860	ERF/AP2 Gene Family (VvERF subfamily VII - VvRAP2.3)	65 - 72	-0.0281914	0.163357	0.0782532	-0.12142	0.764224	1.1417	0.999833	0.999802	0.99998	0.820125	0.0130924	0.00312664
Ethylene		Ethylene signaling	VIT_02s0234g00130	VIT_02s0234g00130	ERF/AP2 Gene Family (VvERF subfamily VIII - VvERF002)	72	-0.0336143	-0.111362	0.0607148	-0.0770954	0.490339	0.878075	0.999833	0.999802	0.99998	0.940021	0.0911816	0.00698898
Ethylene		Ethylene signaling	VIT_12s0028g03270	VIT_12s0028g03270	ERF/AP2 Gene Family (VvERF subfamily VIII - VvERF004)	72	-0.0503678	-0.0244422	-0.155695	-0.0875313	-0.0151653	0.980854	0.999833	0.999802	0.99998	0.931004	0.982532	0.022285
Ethylene		Ethylene signaling	VIT_03s0063g00460	VIT_03s0063g00460	ERF/AP2 Gene Family (VvERF subfamily X - VvRRTF1)	72	-0.0372729	0.215364	-0.0158142	0.0374506	-0.494023	1.09402	0.999833	0.999802	0.99998	0.975852	0.31853	0.0426673
Ethylene		Ethylene responsive	VIT_00s0179g00100	VIT_00s0179g00100	ethylene overproducer 1 (ETO1)	65	0.0765167	0.0382602	0.00449782	0.0481479	0.562523	0.448902	0.999833	0.999802	0.99998	0.932094	4.85751e-06	0.000105231
Ethylene		Ethylene responsive	VIT_06s0004g01610	VIT_06s0004g01610	ethylene-insensitive33 (EIL3)	72	0.0306744	0.00743664	-0.0630253	-0.00558416	0.175597	0.584439	0.999833	0.999802	0.99998	0.997031	0.522575	0.039937
Ethylene		Ethylene responsive	VIT_13s0019g00540	VIT_13s0019g00540	ethylene-responsive protein	72	0.103369	0.118019	0.271716	0.0616429	0.733688	1.20042	0.999833	0.999802	0.99998	0.955292	0.0967794	0.0336897
Ethylene		Ethylene responsive	VIT_09s0002g04120	VIT_09s0002g04120	ethylene-responsive protein	65 - 72	0.0646713	-0.095062	-0.0448219	0.263391	0.581076	0.52387	0.999833	0.999802	0.99998	0.370286	0.000234402	0.00709506
Ethylene		Ethylene responsive	VIT_05s0094g00480	VIT_05s0094g00480	ethylene-responsive protein	72	0.0695331	-0.105267	0.140765	-0.118876	-0.620837	-0.820313	0.999833	0.999802	0.99998	0.807834	0.0709497	0.00481702
Ethylene		Ethylene responsive	VIT_03s0091g00210	VIT_03s0091g00210	ethylene-responsive protein	65	-0.102161	0.135558	0.0341864	0.304031	0.987643	0.272674	0.999833	0.999802	0.99998	0.43188	0.00830973	0.731284
Ethylene		Ethylene responsive	VIT_14s0060g01320	VIT_14s0060g01320	universal stress protein (USP) family protein	65 - 72	-0.0872612	-0.181631	-0.0392601	-0.149354	-0.734747	-0.908215	0.999833	0.999802	0.99998	0.855087	0.025089	0.0022267
Ethylene		Ethylene responsive	VIT_14s0060g01300	VIT_14s0060g01300	universal stress protein (USP) family protein	65 - 72	-0.0370395	-0.180796	0.0238843	-0.205254	-1.08969	-1.41554	0.999833	0.999802	0.99998	0.763735	0.000917678	4.49823e-06
Ethylene ABAm	SWITCH	Ethylene responsive	VIT_16s0100g00400	VIT_16s0100g00400	ERF/AP2 Gene Family (VvERF subfamily III - VvERF025)	72	-0.00875907	-0.0250867	-0.108033	-0.131548	0.322404	1.12397	0.999833	0.999802	0.99998	0.87926	0.513696	0.0025454
Ethylene ABAm	SWITCH	Ethylene responsive	VIT_05s0049g00510	VIT_05s0049g00510	ERF/AP2 Gene Family (VvERF subfamily IX - VvERF001-L1)	58	0.102413	0.10814	-0.120516	-1.25005	-0.123126	0.477474	0.999833	0.999802	0.99998	7.68055e-19	0.769805	0.0254415
Ethylene ABAm	SWITCH	Ethylene responsive	VIT_04s0008g06000	VIT_04s0008g06000	ERF/AP2 Gene Family (VvERF subfamily V - VvDREB-2G)	58	0.0650818	-0.143125	-0.155497	-0.519145	0.331681	-0.0423668	0.999833	0.999802	0.99998	0.000542616	0.425479	0.931046

## Sheet: Table S6 Cyto & Gib
Table S6 Genes related to cytokinin and gibberelin differentially expressed in BS samples (logFC)
Hormone	SWITCH Gene	Metabolic function	GENE ID	Gene Name	Annotation	DE	lg2FC_30	lg2FC_44	lg2FC_51	lg2FC_58	lg2FC_65	lg2FC_72	padj_30	padj_44	padj_51	padj_58	padj_65	padj_72
Cytokinin		Cytokinin biosynthesis	VIT_18s0001g13200	VviCKK5	cytokinin dehydrogenase 5 precursor	65 - 72	-0.01055	0.13122	0.221463	0.449655	1.35451	1.0948	0.999833	0.999802	0.99998	0.168634	3.01142e-09	0.0377901
Cytokinin		Cytokinin biosynthesis	VIT_07s0005g05960	VviCKK3	cytokinin dehydrogenase 5 precursor	65 - 72	0.0245449	-0.0150049	0.0184562	-0.0056358	0.960216	1.68601	0.999833	0.999802	0.99998	0.99998	0.0117003	0.00106491
Cytokinin		Cytokinin biosynthesis	VIT_04s0008g01880	VviCKK7	cytokinin dehydrogenase 7	72	0.0560212	0.0844947	0.105175	-0.0490706	0.245558	0.869729	0.999833	0.999802	0.99998	0.95397	0.631467	0.0302794
Cytokinin		Cytokinin biosynthesis	VIT_11s0016g02110	VviCKX1	FAD linked oxidase, N-terminal	65	-0.0146209	0.391118	0.00541479	0.0819953	1.03894	0.361543	0.999833	0.999802	0.99998	0.855961	3.46723e-05	0.627701
Cytokinin		Cytokinin signaling	VIT_18s0001g00210	VIT_18s0001g00210	Cytokinin riboside 5'-monophosphate phosphoribohydrolase LOG5	65 - 72	0.0144524	0.0434264	0.0220131	-0.102527	0.968134	1.31758	0.999833	0.999802	0.99998	0.99998	0.0045212	0.000559588
Cytokinin		Cytokinin signaling	VIT_01s0244g00170	VIT_01s0244g00170	Cytokinin-repressed protein CR9	65 - 72	-0.0384164	-0.237316	0.161506	0.0369901	0.970261	1.01868	0.999833	0.999802	0.99998	0.966284	0.00010832	8.69704e-05
Cytokinin		Cytokinin signaling	VIT_12s0057g00690	VviAHK2	histidine kinase (AHK2)	72	0.0103164	0.169612	-0.0545312	0.0722246	-0.304254	-0.914178	0.999833	0.999802	0.99998	0.928082	0.364706	9.83512e-05
Cytokinin		Cytokinin signaling	VIT_01s0011g06190	VviAHK4	histidine kinase (AHK4) (WOL)	72	0.0867973	0.225826	-0.000117067	0.0560267	-0.0874009	-0.607173	0.999833	0.999802	0.99998	0.931477	0.841941	0.0311878
Cytokinin		Cytokinin signaling	VIT_04s0023g03680	VviAHK1	histidine kinase 1 (AHK1)	65	0.107527	0.0643995	0.0159955	0.30431	0.864617	0.604725	0.999833	0.999802	0.99998	0.492759	0.00125113	0.180674
Gibberelin		Gibberelin biosynthesis	VIT_04s0008g04920	VIT_04s0008g04920	2-oxoglutarate-dependent dioxygenase	72	0.0959	-0.00793263	0.192453	0.148046	0.389393	0.871947	0.999833	0.999802	0.99998	0.792949	0.433712	0.0427877
Gibberelin		Gibberelin biosynthesis	VIT_18s0001g11320	VviGA3	ent-kaurene oxidase	65 - 72	-0.0209404	-0.133181	0.106321	0.392977	0.808778	1.31063	0.999833	0.999802	0.99998	0.263557	0.00392922	0.00667099
Gibberelin		Gibberelin signaling	VIT_01s0011g06140	VIT_01s0011g06140	Avr9/Cf-9 rapidly elicited protein	72	-0.0418023	0.0170717	-0.0296241	0.0522216	-0.242877	1.11328	0.999833	0.999802	0.99998	0.96139	0.726078	0.0485921
Gibberelin		Gibberelin responsive	VIT_01s0011g05260	VviGAI1	DELLA protein GAI1	72	0.0162806	0.134934	-0.0117563	0.189133	0.361378	0.502397	0.999833	0.999802	0.99998	0.65209	0.248523	0.00681751
Gibberelin		Gibberelin responsive	VIT_18s0072g01110	VIT_18s0072g01110	GASA like	65 - 72	-0.120015	-0.14029	0.0186011	0.00604967	-0.975276	-1.05975	0.999833	0.999802	0.99998	0.997595	0.00930483	0.0488801
Gibberelin		Gibberelin responsive	VIT_17s0000g06210	VIT_17s0000g06210	GASA like	65 - 72	-0.0300906	0.0954717	0.0693185	-0.275559	-1.04563	-1.10563	0.999833	0.999802	0.99998	0.574647	0.000626218	0.013462
Gibberelin		Gibberelin responsive	VIT_14s0066g01790	VIT_14s0066g01790	GASA like	65 - 72	-0.0805887	0.293865	-0.107983	-0.141882	-1.50832	-1.72201	0.999833	0.999802	0.99998	0.99998	2.36766e-05	0.000997736
Gibberelin		Gibberelin responsive	VIT_08s0007g05860	VIT_08s0007g05860	GASA like	58	0.045632	-0.0167103	-0.090056	-0.817458	0.0236587	0.509708	0.999833	0.999802	1	8.79299e-07	0.972268	0.423643
Gibberelin		Gibberelin responsive	VIT_14s0108g00740	VIT_14s0108g00740	GASA4	72	-0.0176224	-0.193022	-0.0589809	0.280803	-0.470369	-2.25959	0.999833	0.999802	0.99998	0.557721	0.326722	1.76028e-10
Gibberelin		Gibberelin responsive	VIT_01s0026g00620	VIT_01s0026g00620	LTCOR11	65	-0.00248587	-0.120567	-0.0968033	0.0873756	0.740686	0.799222	0.999833	0.999802	0.99998	0.933146	0.00128351	0.199185
JA		Jasmonic acid biosynthesis	VIT_13s0064g01480	VviLOX2	Lipoxygenase (VvLOXJ) --> 13-LOX function	72	0.102008	0.0741336	-0.0472006	0.103758	0.143892	1.17477	0.999833	0.999802	0.99998	0.884655	0.807066	0.0311889
JA		Jasmonic acid biosynthesis	VIT_05s0020g03170	VviLOX5	Lipoxygenase (VvLOXL) --> 9-LOX function	65 - 72	0.022945	0.126691	-0.00144575	-0.0270301	-0.92018	-1.18028	0.999833	0.999802	0.99998	0.969548	0.000234402	0.000214537
JA		Jasmonic acid biosynthesis	VIT_18s0001g11630	VviAOS	Allene oxide synthase	58 - 65 - 72	0.158615	0.286312	0.131672	-0.729457	1.21142	1.60708	0.999833	0.999802	0.99998	0.000602397	1.3021e-06	7.10756e-06
JA		Jasmonic acid biosynthesis	VIT_04s0023g03810	VviJMT	jasmonate O-methyltransferase	65	0.0339661	-0.102971	0.0289218	0.432172	0.764408	0.851576	0.999833	0.999802	0.99998	0.110791	0.0128315	0.154007
JA		Jasmonic acid signaling	VIT_11s0016g00710	VviZJAZ1	TIFY gene family (VvJAZ9)	72	-0.0297836	0.0167276	-0.170798	-0.335171	0.142474	0.894403	0.999833	0.999802	0.99998	0.36171	0.694648	0.00992845
SA		Salicylic acid biosynthesis	VIT_05s0094g01000	VviUGT74E2	Indole-3-acetate beta-glucosyltransferase	72	0.0108596	0.131798	0.061814	0.231506	0.361641	0.586634	0.999833	0.999802	0.99998	0.314573	0.00663105	0.027584
SA		Salicylic acid biosynthesis	VIT_04s0023g02200	VviNAMT1	S-adenosyl-L-methionine:salicylic acid carboxyl methyltransferase	65 - 72	0.0276821	7.94078e-05	0.0386083	0.261639	1.11096	1.42803	0.999833	0.999946	0.99998	0.628174	7.56167e-05	0.00577401

## Sheet: Table S7 JA & SA
Table S7 Genes related to Jasmonic and salicylic acid differentially expressed in BS samples (logFC)
Hormone	SWITCH Gene	Metabolic function	GENE ID	Gene Name	Annotation	DE	lg2FC_30	lg2FC_44	lg2FC_51	lg2FC_58	lg2FC_65	lg2FC_72	padj_30	padj_44	padj_51	padj_58	padj_65	padj_72
JA		Jasmonic acid biosynthesis	VIT_13s0064g01480	VviLOX2	Lipoxygenase (VvLOXJ) --> 13-LOX function	72	0.102008	0.0741336	-0.0472006	0.103758	0.143892	1.17477	0.999833	0.999802	0.99998	0.884655	0.807066	0.0311889
JA		Jasmonic acid biosynthesis	VIT_05s0020g03170	VviLOX5	Lipoxygenase (VvLOXL) --> 9-LOX function	65 - 72	0.022945	0.126691	-0.00144575	-0.0270301	-0.92018	-1.18028	0.999833	0.999802	0.99998	0.969548	0.000234402	0.000214537
JA		Jasmonic acid biosynthesis	VIT_18s0001g11630	VviAOS	Allene oxide synthase	58 - 65 - 72	0.158615	0.286312	0.131672	-0.729457	1.21142	1.60708	0.999833	0.999802	0.99998	0.000602397	1.3021e-06	7.10756e-06
JA		Jasmonic acid biosynthesis	VIT_04s0023g03810	VviJMT	jasmonate O-methyltransferase	65	0.0339661	-0.102971	0.0289218	0.432172	0.764408	0.851576	0.999833	0.999802	0.99998	0.110791	0.0128315	0.154007
JA		Jasmonic acid signaling	VIT_11s0016g00710	VviZJAZ1	TIFY gene family (VvJAZ9)	72	-0.0297836	0.0167276	-0.170798	-0.335171	0.142474	0.894403	0.999833	0.999802	0.99998	0.36171	0.694648	0.00992845
SA		Salicylic acid biosynthesis	VIT_05s0094g01000	VviUGT74E2	Indole-3-acetate beta-glucosyltransferase	72	0.0108596	0.131798	0.061814	0.231506	0.361641	0.586634	0.999833	0.999802	0.99998	0.314573	0.00663105	0.027584
SA		Salicylic acid biosynthesis	VIT_04s0023g02200	VviNAMT1	S-adenosyl-L-methionine:salicylic acid carboxyl methyltransferase	65 - 72	0.0276821	7.94078e-05	0.0386083	0.261639	1.11096	1.42803	0.999833	0.999946	0.99998	0.628174	7.56167e-05	0.00577401

## Sheet: Table S8 SWITCH
Table S8 SWITCH genes differentially expressed in BS samples (logFC)
Hormone	SWITCH Gene	Metabolic function	GENE ID	Gene Name	Annotation	DE	lg2FC_30	lg2FC_44	lg2FC_51	lg2FC_58	lg2FC_65	lg2FC_72	padj_30	padj_44	padj_51	padj_58	padj_65	padj_72
Auxin	SWITCH	Auxin responsive	VIT_16s0098g01150	VIT_16s0098g01150	Auxin-responsive SAUR29	58 - 72	0.114387	0.0702723	-0.128653	-0.875568	0.574517	1.13754	0.999833	0.999802	0.99998	1.41869e-05	0.073978	0.00281266
Ethylene ABAm	SWITCH	Ethylene responsive	VIT_16s0100g00400	VIT_16s0100g00400	ERF/AP2 Gene Family (VvERF subfamily III - VvERF025)	72	-0.00875907	-0.0250867	-0.108033	-0.131548	0.322404	1.12397	0.999833	0.999802	0.99998	0.87926	0.513696	0.0025454
Ethylene ABAm	SWITCH	Ethylene responsive	VIT_05s0049g00510	VIT_05s0049g00510	ERF/AP2 Gene Family (VvERF subfamily IX - VvERF001-L1)	58	0.102413	0.10814	-0.120516	-1.25005	-0.123126	0.477474	0.999833	0.999802	0.99998	7.68055e-19	0.769805	0.0254415
Ethylene ABAm	SWITCH	Ethylene responsive	VIT_04s0008g06000	VIT_04s0008g06000	ERF/AP2 Gene Family (VvERF subfamily V - VvDREB-2G)	58	0.0650818	-0.143125	-0.155497	-0.519145	0.331681	-0.0423668	0.999833	0.999802	0.99998	0.000542616	0.425479	0.931046
s	SWITCH		VIT_11s0016g04990	VIT_11s0016g04990	#N/A	58	0.0881783	-0.16237	-0.0843332	-0.762667	-0.478662	-0.703865	0.999833	0.999802	0.99998	0.000525035	0.0920514	0.103886
s	SWITCH		VIT_10s0116g00370	VIT_10s0116g00370	#N/A	58	0.034039	-0.118463	0.0555663	-0.611657	0.106136	-0.112773	0.999833	0.999802	0.99998	0.00288792	0.825558	0.819113
s	SWITCH		VIT_07s0005g03810	VIT_07s0005g03810	#N/A	65 - 72	-0.0348309	-0.045447	0.0212748	-0.404685	0.723909	0.892125	0.999833	0.999802	0.99998	0.326273	0.0289876	0.00356644
s	SWITCH		VIT_07s0005g02710	VIT_07s0005g02710	#N/A	65	0.0912694	0.122726	-0.0296969	-0.328959	0.6944	0.471583	0.999833	0.999802	0.99998	0.317738	0.00473557	0.00157846
s	SWITCH		VIT_05s0049g00770	VIT_05s0049g00770	#N/A	58 - 72	0.185948	-0.0036643	-0.0299146	-2.29654	-0.00861895	1.13392	0.999833	0.999802	0.99998	1.05768e-97	0.988862	0.00256393
s	SWITCH		VIT_04s0023g00130	VIT_04s0023g00130	#N/A	72	0.074248	0.198714	0.0746908	-0.0868109	0.493562	0.753872	0.999833	0.999802	0.99998	0.807834	4.87188e-05	0.00597002
s	SWITCH		VIT_02s0025g01450	VIT_02s0025g01450	#N/A	58 - 65	0.101339	-0.239394	-0.0573844	-1.07958	0.935312	0.728632	0.999833	0.999802	0.99998	3.37933e-08	0.00202792	0.0945075
s	SWITCH		VIT_01s0150g00380	VIT_01s0150g00380	#N/A	72	0.00665735	-0.0136785	-0.0903147	-0.103486	-0.583757	-1.11979	0.999833	0.999802	0.99998	0.914585	0.0930458	0.0274455
s	SWITCH		VIT_01s0026g02100	VIT_01s0026g02100	#N/A	72	0.00385637	-0.0645883	-0.0246958	-0.275236	0.542902	0.657262	0.999833	0.999802	0.99998	0.434036	0.0633261	0.00437968
s	SWITCH		VIT_09s0002g05250	VIT_09s0002g05250	Aspartate aminotransferase (Vv)	72	0.0522432	0.00546496	-0.206609	-0.273287	-0.26096	-0.609396	0.999833	0.999802	0.99998	0.0994442	0.243916	0.0274333
s	SWITCH		VIT_16s0039g02230	VviUFGT	UDP glucose:flavonoid 3-O-glucosyltransferase (VvUFGT)	58 - 65	-0.0276449	-0.0690599	0.0234524	-1.59262	-0.822637	-0.199268	0.999833	0.999802	0.99998	1.3661e-20	0.00107512	0.623001
s	SWITCH		VIT_02s0033g00450	VviMYBA3	VvMYB (R2R3) - VvMYBA3	58	0.00153205	-0.00901713	0.00563441	-1.10117	-0.315942	-0.323023	0.999833	0.999802	0.99998	2.75874e-07	0.412277	0.534448
s	SWITCH		VIT_02s0033g00410	VViMYBA1	VvMYB (R2R3) - VvMYBA1	58			-0.120021	-0.646934	-0.000347842	0.334158	0.999833	0.999802	0.99998	0.0248622	0.999617	0.45935
s	SWITCH		VIT_16s0050g00910	VIT_16s0050g00910	Acylated anthocyanin MATE transporter (VvAnthoMATE2)	58 - 65	-0.0949601	-0.143574	-0.0417571	-1.39963	-0.730566	-0.490295	0.999833	0.999802	0.99998	1.45287e-20	0.00184244	0.113808
s	SWITCH		VIT_04s0079g00690	VIT_04s0079g00690	Glutathione S-transferase (VvGST)	58 - 65 - 72		0.0405302	0.0746358	-2.28501	-1.02552	-0.604763	0.999833	0.999802	0.99998	3.61502e-60	1.40413e-08	0.0397559
s	SWITCH		VIT_18s0075g00350	VIT_18s0075g00350	Sucrose Phosphate Synthase (VvSPS)	65	0.0142548	-0.0666494	-0.138994	-0.311988	0.926256	0.565997	0.999833	0.999802	0.99998	0.534387	0.00322194	0.122858
s	SWITCH		VIT_11s0118g00200	VIT_11s0118g00200	Sucrose Phosphate Synthase (VvSPS)	58	-0.0550816	-0.228397	-0.3193	-0.516265	-0.282045	-0.171167	0.999833	0.999802	0.99998	0.00181537	0.258908	0.427515
s	SWITCH		VIT_18s0075g00340	VIT_18s0075g00340	Sucrose Phosphate Synthase (VvSPS)	65	-0.0264622	0.00879155	-0.133617	-0.326822	1.04356	0.516171	0.999833	0.999802	0.99998	0.471221	0.000106724	0.19044
s	SWITCH		VIT_13s0019g01090	VIT_13s0019g01090	Triose-phosphate isomerase (Vv)	65 - 72	-0.0527669	-0.0560725	0.00627121	-0.277777	-0.60284	-0.566556	0.999833	0.999802	0.99998	0.333322	1.22936e-05	6.74345e-06
s	SWITCH		VIT_01s0010g02460	VIT_01s0010g02460	Glyceraldehyde-3P dehydrogenase (Vv)	58 - 65 - 72	0.0550382	0.00874241	0.0630158	-0.537312	-1.31589	-1.37343	0.999833	0.999802	0.99998	0.000303125	3.28225e-08	8.36757e-07
s	SWITCH		VIT_18s0089g00160	VIT_18s0089g00160	1,4-beta-mannan endohydrolase	58 - 72	0.040035	0.136635	0.0913405	-0.621812	0.495263	1.17876	0.999833	0.999802	0.99998	0.0333679	0.255538	0.000506188
s	SWITCH		VIT_02s0033g01330	VIT_02s0033g01330	acyl-CoA binding protein	58	0.0321021	-0.00884716	0.0727799	-0.604936	-0.256989	-0.266081	0.999833	0.999802	0.99998	3.96492e-05	0.16507	0.459559
s	SWITCH		VIT_14s0068g01760	VIT_14s0068g01760	Alcohol dehydrogenase	58	0.103679	-0.0202628	-0.188569	-0.631629	-0.493458	-0.628619	0.999833	0.999802	0.99998	0.000367385	0.0157335	0.081143
s	SWITCH		VIT_19s0015g01310	VIT_19s0015g01310	Amino acid permease 7	65 - 72	0.0555312	0.09897	-0.0595157	-0.504954	0.841291	1.04859	0.999833	0.999802	0.99998	0.117891	0.0106907	0.00116803
s	SWITCH		VIT_14s0083g00940	VIT_14s0083g00940	auxin-independent growth promoter	65	0.0756662	0.0693021	0.0943713	0.0315705	0.920218	-0.231892	0.999833	0.999802	0.99998	0.976928	0.00151721	0.773166
s	SWITCH		VIT_14s0083g01140	VIT_14s0083g01140	B12D	58 - 65 - 72	0.00313964	-0.182976	-0.0128345	-0.735131	-1.12662	-1.12375	0.999833	0.999802	0.99998	0.000652709	5.75664e-05	0.00164894
s	SWITCH		VIT_00s0274g00080	VIT_00s0274g00080	benzoquinone reductase	65	0.0889224	-0.0656386	-0.0683255	-0.55465	-0.79118	-0.428686	0.999833	0.999802	0.99998	0.0740179	0.0198366	0.402913
s	SWITCH		VIT_01s0011g03670	VIT_01s0011g03670	bifunctional nuclease	65 - 72	-0.0393174	0.0573777	0.0620937	-0.5497	-1.36003	-2.114	0.999833	0.999802	0.99998	0.0921362	6.1855e-11	4.93147e-07
s	SWITCH		VIT_05s0049g01780	VIT_05s0049g01780	Caleosin	65 - 72	-0.022567	0.194994	0.106606	0.0426044	0.57256	1.07229	0.999833	0.999802	0.99998	0.940021	0.000576155	0.00212317
s	SWITCH		VIT_01s0137g00430	VIT_01s0137g00430	Cellulase	58 - 65	0.108278	-0.137298	-0.124453	-0.500498	-0.557529	-0.525117	0.999833	0.999802	0.99998	0.0115605	0.0258276	0.197808
s	SWITCH		VIT_07s0005g03310	VIT_07s0005g03310	cofilin	58 - 65 - 72	0.0790385	-0.144827	0.0561122	-0.521521	-0.557615	-0.748231	0.999833	0.999802	0.99998	2.40738e-05	0.00381873	0.00444812
s	SWITCH		VIT_12s0034g01970	VIT_12s0034g01970	cupin	58 - 65 - 72	-0.0518398	0.220277	0.17414	-2.01367	-1.01258	-1.45877	0.999833	0.999802	0.99998	2.64221e-31	0.00884689	0.00743134
s	SWITCH		VIT_01s0137g00520	VIT_01s0137g00520	CYP71B35	72	0.158638	0.151986	0.151462	0.263511	0.00677461	-0.929259	0.999833	0.999802	0.99998	0.530802	0.989926	0.00753147
s	SWITCH		VIT_14s0060g01490	VIT_14s0060g01490	DnaJ homolog, subfamily A, member 5	58	-0.108928	-0.296272	-0.0520016	-0.738245	-0.123406	-0.333763	0.999833	0.999802	0.99998	0.000185327	0.649804	0.315587
s	SWITCH		VIT_11s0016g04920	VIT_11s0016g04920	early nodulin 93	58 - 65 - 72	0.130275	-0.148405	0.00229834	-1.37661	-1.22502	-1.20201	0.999833	0.999802	0.99998	1.30741e-15	2.01139e-08	0.0011936
s	SWITCH		VIT_00s0340g00050	VIT_00s0340g00050	endo-1,4-beta-glucanase KORRIGAN (KOR)	65 - 72	0.00428852	-0.0582402	-0.0115063	0.0227542	-0.764198	-1.75095	0.999833	0.999802	0.99998	0.986215	0.0414427	3.54351e-05
s	SWITCH		VIT_15s0021g02700	VIT_15s0021g02700	Expansin B (VvEXPB04)	58	0.0691346	-0.0474452	0.011564	-1.46804	0.0870504	0.429631	0.999833	0.999802	0.99998	3.51613e-24	0.888128	0.00577401
s	SWITCH		VIT_12s0057g00310	VIT_12s0057g00310	GAMETE EXPRESSED1 (GEX1)	72	-0.00253682	0.230493	0.0745867	0.100008	-0.0382838	-1.37735	0.999833	0.999802	0.99998	0.917228	0.963658	0.0050695
s	SWITCH		VIT_01s0010g02030	VIT_01s0010g02030	gamma-thionin precursor	58 - 65 - 72	0.0189353	-0.293335	-0.135623	-0.908549	-0.798194	-0.547838	0.999833	0.999802	0.99998	8.39344e-12	3.27446e-05	0.00507831
s	SWITCH		VIT_12s0034g01930	VIT_12s0034g01930	globulin-like protein	65	-0.0298409	0.215088	-0.0135024	-0.108142	0.968528	-0.356509	0.999833	0.999802	0.99998	0.99998	0.0120391	0.593062
s	SWITCH		VIT_14s0060g02300	VIT_14s0060g02300	hypoxia-responsive	58 - 65 - 72	-0.0993595	0.00735332	0.0950047	-0.720188	-0.933253	-0.997099	0.999833	0.999802	0.99998	0.00206456	1.13373e-05	0.00230671
s	SWITCH		VIT_13s0067g02300	VIT_13s0067g02300	hypoxia-responsive	65 - 72	0.114283	-0.0844978	0.0272162	-0.29705	-1.30053	-0.942112	0.999833	0.999802	0.99998	0.499652	1.94859e-16	0.0242741
s	SWITCH		VIT_02s0012g00500	VIT_02s0012g00500	invertase/pectin methylesterase inhibitor	58	-0.0254424	-0.141592	-0.161289	-0.71781	0.323073	0.304401	0.999833	0.999802	0.99998	9.73358e-05	0.337309	0.436076
s	SWITCH		VIT_14s0066g01710	VIT_14s0066g01710	Leaf senescence protein	58	0.104711	0.284978	0.202003	-0.672338	-0.187511	-0.548704	0.999833	0.999802	0.99998	0.0162186	0.688111	0.317814
s	SWITCH		VIT_12s0034g01950	VIT_12s0034g01950	legumin	72	0.00269438	0.0872252	0.00298113	-0.418162	-0.638696	-1.18195	0.999833	0.999802	0.99998	0.99998	0.120545	0.0185979
s	SWITCH		VIT_05s0020g03870	VIT_05s0020g03870	MLK/Raf-related protein kinase 1	65 - 72	0.0336689	0.0918148	0.201205	-0.152699	0.65589	0.718314	0.999833	0.999802	0.99998	0.807834	0.00516536	0.00159592
s	SWITCH		VIT_07s0005g02730	VIT_07s0005g02730	myb RADIALIS	65 - 72	-0.00789259	0.138394	0.0559563	-0.455251	1.00899	1.1246	0.999833	0.999802	0.99998	0.159538	3.29276e-05	1.29258e-05
s	SWITCH		VIT_14s0066g01600	VIT_14s0066g01600	NHL repeat-containing protein	58	0.127577	-0.176385	0.0102238	-0.774618	0.374693	0.264013	0.999833	0.999802	0.99998	2.08894e-05	0.27129	0.341924
s	SWITCH		VIT_01s0146g00260	VIT_01s0146g00260	nodulin MtN3	65 - 72	0.208962	0.0763906	0.129953	-0.24042	-0.639835	-0.991998	0.999833	0.999802	0.99998	0.391334	0.00182398	0.0186379
s	SWITCH		VIT_12s0035g01050	VIT_12s0035g01050	octicosapeptide/Phox/Bem1p (PB1) domain-containing protein	58 - 65 - 72	-0.02436	0.0561037	-0.0559171	-0.777897	-1.66123	-1.65917	0.999833	0.999802	0.99998	5.81364e-05	3.07117e-09	4.14608e-06
s	SWITCH		VIT_05s0062g01190	VIT_05s0062g01190	pirin	58 - 65 - 72	0.0251737	0.125554	-0.0585201	-1.32819	-0.689797	-0.899806	0.999833	0.999802	0.99998	2.63084e-16	0.00347721	0.000113168
s	SWITCH		VIT_05s0020g05040	VIT_05s0020g05040	Proteinase inhibitor 1 PPI3B2	65	-0.0562556	0.198276	0.0492792	-0.00651703	1.23072	0.680114	0.999833	0.999802	0.99998	0.99998	0.00095449	0.232011
s	SWITCH		VIT_00s0274g00090	VIT_00s0274g00090	quinone oxidoreductase	58 - 65 - 72	0.00567799	0.0217937	-0.0307746	-0.880305	-1.11222	-1.01754	0.999833	0.999802	0.99998	7.52715e-08	4.47222e-07	0.000736908
s	SWITCH		VIT_08s0040g01200	VIT_08s0040g01200	short-chain type alcohol dehydrogenase	58 - 65 - 72	0.0193867	-0.107092	0.0346032	-0.992249	-1.66703	-1.11005	0.999833	0.999802	0.99998	1.35862e-05	9.51164e-13	0.0105917
s	SWITCH		VIT_01s0127g00680	VviSRO2	SRO2 (SIMILAR TO RCD ONE 2)	58	0.000589726	0.0710391	-0.0456189	-0.915799	0.400347	0.308126	0.999833	0.999802	0.99998	1.80409e-07	0.17285	0.483555
s	SWITCH		VIT_18s0001g15460	VIT_18s0001g15460	stearyl acyl carrier protein desaturase	65 - 72	-0.0380662	0.0181788	0.0589651	-0.21048	-0.648401	-1.06708	0.999833	0.999802	0.99998	0.714002	0.00649213	0.00101181
s	SWITCH		VIT_18s0001g06060	VIT_18s0001g06060	UDP-glycosyltransferase 85A1	58 - 72	0.0186664	0.102869	-0.00323056	-0.58586	0.0516503	0.530673	0.999833	0.999802	0.99998	0.000285237	0.914832	0.0494589
s	SWITCH		VIT_18s0001g05990	VIT_18s0001g05990	UDP-glycosyltransferase 85A1	58 - 72	0.0388223	0.255534	-0.00614463	-0.610538	0.0560633	0.544984	0.999833	0.999802	0.99998	6.5582e-05	0.905763	0.0445817
s	SWITCH		VIT_05s0062g00610	VIT_05s0062g00610	xyloglucan endotransglucosylase/hydrolase 23	72	-0.000852194	-0.042673	-0.132135	-0.143289	-0.645981	-2.27974	0.999833	0.999802	0.99998	0.859703	0.145279	5.37101e-07
s	SWITCH		VIT_18s0001g01060	VIT_18s0001g01060	zinc finger (C3HC4-type RING finger)	65 - 72	-0.0015835	-0.12892	-0.0801607	-0.478993	-1.04363	-1.24108	0.999833	0.999802	0.99998	0.134961	1.29988e-10	5.80517e-06
s	SWITCH		VIT_09s0002g07110	VIT_09s0002g07110	KEG (keep on going)	72	0.0482896	0.0274094	-0.0343316	-0.346428	0.403129	0.714437	0.999833	0.999802	0.99998	0.0450075	0.100995	0.00134236
s	SWITCH		VIT_03s0091g00670	VIT_03s0091g00670	lateral organ boundaries protein 38	65 - 72	0.00182305	0.0664682	-0.0858633	-0.375567	1.3443	1.41468	0.999833	0.999802	0.99998	0.275434	4.28613e-07	0.000667616
s	SWITCH		VIT_10s0116g00570	VIT_10s0116g00570	]Nuclear transport factor 2B	65 - 72	-0.0400534	-0.211569	0.0768423	-0.447415	-1.48768	-1.37836	0.999833	0.999802	0.99998	0.00763271	1.59688e-23	0.000405004
s	SWITCH		VIT_10s0116g00550	VIT_10s0116g00550	oligosaccharide transporter OST3/OST6	65 - 72	0.0291359	-0.00638867	0.0276901	-0.288359	-0.513327	-0.791373	0.999833	0.999802	0.99998	0.0515263	0.00350013	3.59615e-05
s	SWITCH		VIT_15s0046g01500	VIT_15s0046g01500	Translation initiation factor eIF-1A	72	0.0372909	-0.124688	-0.0255677	-0.37986	-0.359165	-0.508667	0.999833	0.999802	0.99998	0.00153398	0.068222	0.0332264
s	SWITCH		VIT_02s0033g00380	VviMYBA2	VvMYB (R2R3) - C-terminal fragment of VvMYBA2	58	0	0	0.00552567	-0.860782	-0.212406	0.344079	0.999833	0.999802	0.99998	0.000601923	0.650395	0.461092
s	SWITCH		VIT_07s0005g01710	VviWRKY35	VvWRKY35	58 - 65 - 72	0.0934102	0.139681	-0.121823	-0.527287	0.557658	0.706355	0.999833	0.999802	0.99998	0.000353476	0.0188925	0.00635418
ABA	SWITCH	9-cis-epoxycarotenoid dioxygenase	ABA biosynthesis	VIT_02s0087g00930	VviNCED4	65 - 72	0.000860577	0.318921	-0.11534	-0.243539	1.69627	2.03273	0.999833	0.999802	0.99998	0.645115	2.68458e-12	1.37162e-07
ABA	SWITCH	GEM-like protein 5	ABA responsive	VIT_14s0068g01360	VIT_14s0068g01360	72	-0.0160611	-0.03648	-0.0162421	-0.345742	0.045518	0.871224	0.999833	0.999802	0.99998	0.402052	0.95966	5.55404e-06
ABA	SWITCH	GRAM domain-containing protein / ABA-responsive	ABA responsive	VIT_10s0071g00320	VIT_10s0071g00320	72	-0.00987449	0.0612752	-0.0629648	0.062503	-0.372921	-1.23003	0.999833	0.999802	0.99998	0.954265	0.395358	6.58026e-05
ABA	SWITCH	Peripheral-type benzodiazepine receptor	ABA responsive	VIT_07s0005g00140	VIT_07s0005g00140	65	0.00285677	0.141236	0.156519	0.137009	0.753117	0.775428	0.999833	0.999802	0.99998	0.872716	0.000122117	0.218386
ABAm	SWITCH	#N/A	ABA responsive	VIT_19s0090g01370	VIT_19s0090g01370	65 - 72	0.11183	0.138514	0.0577287	0.00295615	1.02135	1.62763	0.999833	0.999802	0.99998	0.99876	3.65627e-15	5.79091e-23
ABAm	SWITCH	#N/A	ABA responsive	VIT_19s0090g01340	VIT_19s0090g01340	65 - 72	0.000737607	0.0571491	0.0773871	-0.370949	1.03969	1.54291	0.999833	0.999802	0.99998	0.206548	1.00667e-08	5.52288e-08
ABAm	SWITCH	#N/A	ABA responsive	VIT_17s0000g03200	VIT_17s0000g03200	65 - 72	0.112787	0.20172	-0.2398	-0.255781	1.95344	2.09466	0.999833	0.999802	0.99998	0.509422	1.13808e-14	2.54898e-18
ABAm	SWITCH	#N/A	ABA responsive	VIT_15s0048g00740	VIT_15s0048g00740	65 - 72	0.0935113	0.0456993	0.0334551	-0.336946	1.389	1.0681	0.999833	0.999802	0.99998	0.476155	5.25962e-06	0.0270378
ABAm	SWITCH	#N/A	ABA responsive	VIT_14s0108g00450	VIT_14s0108g00450	72	0.0691268	0.0582291	-0.125737	-0.487105	0.144332	0.922053	0.999833	0.999802	0.99998	0.0194078	0.778407	0.0123178
ABAm	SWITCH	#N/A	ABA responsive	VIT_14s0060g01980	VIT_14s0060g01980	58	0.0587762	0.00250645	-0.291737	-0.556346	0.190189	0.255973	0.999833	0.999802	0.99998	0.000241022	0.685414	0.423103
ABAm	SWITCH	#N/A	ABA responsive	VIT_08s0058g00400	VIT_08s0058g00400	58	0.0676705	-0.0640646	0.0661164	-0.74372	-0.236835	-0.239993	0.999833	0.999802	0.99998	0.00478466	0.656291	0.677473
ABAm	SWITCH	#N/A	ABA responsive	VIT_08s0056g01610	VIT_08s0056g01610	58	0.00589714	0.302793	-0.105014	-0.595075	0.158306	0.324905	0.999833	0.999802	0.99998	0.00788106	0.654484	0.268604
ABAm	SWITCH	#N/A	ABA responsive	VIT_08s0056g01600	VIT_08s0056g01600	58	0.0227018	0.188886	-0.0770668	-0.639624	0.0680075	0.291048	0.999833	0.999802	0.99998	0.00161566	0.852303	0.316017
ABAm	SWITCH	#N/A	ABA responsive	VIT_08s0056g01240	VIT_08s0056g01240	58 - 65 - 72	0.0954227	-0.0511029	0.153083	-1.46857	-0.595185	-0.855672	0.999833	0.999802	0.99998	1.82704e-13	0.0454564	0.00023453
ABAm	SWITCH	#N/A	ABA responsive	VIT_06s0004g03910	VIT_06s0004g03910	58 - 72	0.110432	-0.0938195	0.0750154	-0.760721	0.386231	0.636919	0.999833	0.999802	0.99998	1.49959e-09	0.134151	0.00136828
ABAm	SWITCH	#N/A	ABA responsive	VIT_05s0077g01980	VIT_05s0077g01980	58	0.0571433	0.00606665	-0.141474	-0.585951	0.581861	0.025615	0.999833	0.999802	0.99998	0.000335371	0.0612126	0.96551
ABAm	SWITCH	#N/A	ABA responsive	VIT_04s0044g01230	VIT_04s0044g01230	58 - 65 - 72	0.00153205	0.0171552	-0.102306	-0.756479	0.665915	1.09448	0.999833	0.999802	0.99998	0.00039643	0.00721083	0.000454093
ABAm	SWITCH	Myb domain protein 113; VvMYB (R2R3) - VvMYBA2	ABA responsive	VIT_02s0033g00390	VviMYBA2	58	-0.00248587		-0.0207122	-1.23603	-0.192564	0.295207	0.999833	0.999802	0.99998	2.36423e-09	0.650395	0.551208
ABAm	SWITCH	4-Coumarate-CoA ligase (Vv4CL)	ABA responsive	VIT_16s0050g00390	Vvi4CL	72	0.0528581	-0.104803	-0.243863	-0.0953883	-0.214249	0.607024	0.999833	0.999802	0.99998	0.856542	0.556733	0.0393293
ABAm	SWITCH	Enolase / Phosphopyruvate hydratase	ABA responsive	VIT_16s0022g01770	VviLOS2	58 - 65 - 72	0.0630279	0.0587958	-0.0308892	-0.796537	-1.24493	-1.19223	0.999833	0.999802	0.99998	3.02921e-09	4.51259e-13	0.000141438
ABAm	SWITCH	Calcium-binding EF hand	ABA responsive	VIT_03s0038g01380	VIT_03s0038g01380	58	0.0275247	0.042387	-0.181908	-0.755491	0.186191	0.590314	0.999833	0.999802	0.99998	4.50844e-10	0.637921	0.0552902
ABAm	SWITCH	Copper-binding family protein	ABA responsive	VIT_16s0098g00800	VIT_16s0098g00800	58 - 65	-0.0428753	0.000463048	-0.194457	-0.578357	0.631359	0.249597	0.999833	0.999802	0.99998	4.40959e-05	0.0153301	0.263218
ABAm	SWITCH	Cupin	ABA responsive	VIT_12s0034g01870	VIT_12s0034g01870	65 - 72	-0.0693283	0.0827027	-0.0764403	-0.481862	-0.989478	-1.25059	0.999833	0.999802	0.99998	0.00902479	0.000521319	0.0258884
ABAm	SWITCH	Dehydrin 1	ABA responsive	VIT_03s0038g04390	VIT_03s0038g04390	65 - 72	-0.0170226	0.303736	0.0844951	-0.0939674	0.521385	1.09851	0.999833	0.999802	0.99998	0.918681	0.0209726	0.00845439
ABAm	SWITCH	F-box protein PP2-B10 (Protein phloem protein 2-like B10)	ABA responsive	VIT_00s0214g00090	VIT_00s0214g00090	65	-0.0112126	-0.00734085	-0.0623818	-0.269732	-0.6919	-0.554302	0.999833	0.999802	0.99998	0.561748	0.0190104	0.15937
ABAm	SWITCH	ferritin 1 (FER1)	ABA responsive	VIT_08s0058g00410	VviFER1	58	0.027317	0.0122507	-0.00604738	-0.96818	-0.537209	-0.547368	0.999833	0.999802	0.99998	6.5582e-05	0.136062	0.310457
ABAm	SWITCH	Invertase/pectin methylesterase inhibitor	ABA responsive	VIT_16s0022g00960	VIT_16s0022g00960	58	-0.00271321	0.165538	-0.128784	-1.10343	-0.0534567	-0.0156139	0.999833	0.999802	0.99998	8.18506e-12	0.91967	0.963123
ABAm	SWITCH	Late embryogenis abundant protein 5	ABA responsive	VIT_07s0005g00660	VIT_07s0005g00660	58 - 65	-0.0567526	-0.0666316	-0.115357	-0.629245	0.54106	0.464168	0.999833	0.999802	0.99998	0.00125844	0.0341831	0.0558994
ABAm	SWITCH	Lateral organ boundaries Domain 15	ABA responsive	VIT_06s0004g07790	VviLBD15	58 - 65	-0.00501448	0.122571	-0.0297364	-0.792817	0.707682	0.416467	0.999833	0.999802	0.99998	0.000764578	0.00559229	0.302023
ABAm	SWITCH	Lysine histidine transporter 1	ABA responsive	VIT_14s0171g00400	VviLTH1	58 - 65 - 72	-0.163184	0.161338	-0.0139816	-0.942916	-0.794143	-1.34	0.999833	0.999802	0.99998	7.99736e-08	1.17606e-11	1.65915e-15
ABAm	SWITCH	Metallothionein	ABA responsive	VIT_11s0052g00630	VIT_11s0052g00630	58	0.0519084	0.191529	-0.14352	-0.609041	0.352296	-0.295952	0.999833	0.999802	0.99998	0.0113443	0.284148	0.294258
ABAm	SWITCH	Osmotin	ABA responsive	VIT_02s0025g04340	VIT_02s0025g04340	58 - 72	-0.0710399	0.56802	0.510442	-0.968058	0.454708	1.01551	0.999833	0.803027	0.99998	2.83809e-05	0.0624684	0.0154883
ABAm	SWITCH	Osmotin	ABA responsive	VIT_02s0025g04280	VIT_02s0025g04280	72	-0.0174106	0.24482	0.169767	-0.173347	0.479069	1.12327	0.999833	0.999802	0.99998	0.99998	0.268078	0.0245138
ABAm	SWITCH	Pathogenesis-related protein-4 (Chitinase )	ABA responsive	VIT_14s0081g00030	VviPR4	58	-0.0332553	0.215763	-0.117516	-1.18792	-0.168883	0.436524	0.999833	0.999802	0.99998	4.14703e-25	0.636651	0.0935285
ABAm	SWITCH	Pectin methylesterase inhibitor	ABA responsive	VIT_00s0323g00070	VIT_00s0323g00070	65 - 72	0.0206391	0.276516	0.193073	-0.181973	1.43427	1.68461	0.999833	0.999802	0.99998	0.800331	1.0782e-05	3.9468e-06
ABAm	SWITCH	Plastocyanin domain-containing protein	ABA responsive	VIT_11s0016g05530	VviBCB	58	-0.21535	0.0111523	-0.122731	-0.602628	0.0434736	-0.0470197	0.999833	0.999802	0.99998	0.00414319	0.947741	0.909095
ABAm	SWITCH	Polygalacturonase PG1	ABA responsive	VIT_08s0007g08330	VviPG1	65 - 72	0.00737822	-0.0203759	-0.0711074	-0.0491255	1.12761	1.47551	0.999833	0.999802	0.99998	0.943195	1.65579e-05	1.8628e-08
ABAm	SWITCH	Pyruvate dehydrogenase kinase	ABA responsive	VIT_14s0060g00420	VviPDK	72	0.0837843	0.128193	-0.0281426	-0.0308275	0.384053	0.691902	0.999833	0.999802	0.99998	0.976928	0.220499	5.89671e-06
ABAm	SWITCH	STE20/SPS1 proline-alanine-rich protein kinase	ABA responsive	VIT_09s0018g01370	VIT_09s0018g01370	72	-0.00809046	0.0824894	-0.0524317	-0.240645	-0.212534	-0.587075	0.999833	0.999802	0.99998	0.6626	0.535623	0.0195041
ABAm	SWITCH	Thaumatin SCUTL2	ABA responsive	VIT_18s0001g11930	VviTLP-3	58 - 72	0.0781376	-0.158054	0.0450743	-0.860735	0.482913	0.56864	0.999833	0.999802	0.99998	2.79375e-06	0.0877703	0.0151659
ABAm	SWITCH	Thaumatin VVTL1 [Vitis vinifera]	ABA responsive	VIT_02s0025g04330	VIT_02s0025g04330	58	-0.0229447	-0.0401908	-0.146127	-1.00844	0.252737	0.55313	0.999833	0.999802	0.99998	1.82812e-08	0.489938	0.051372
ABAm	SWITCH	Xyloglucan endotransglucosylase/hydrolase 32	ABA responsive	VIT_06s0061g00550	VviXTH32	58 - 72	0.134811	0.0560388	-0.134056	-0.634143	0.562664	1.32856	0.999833	0.999802	0.99998	0.00252077	0.0505364	5.24856e-07
ABAm	SWITCH	Zinc finger (B-box type)	ABA responsive	VIT_12s0059g02510	VIT_12s0059g02510	65 - 72	0.124803	-0.0490265	-0.0216369	-0.455985	-0.850625	-0.837782	0.999833	0.999802	0.99998	0.0175527	0.0173356	0.00212413
ABAm	SWITCH	Zinc finger protein 4	ABA responsive	VIT_03s0091g00260	VviZEP4	72	0.0334949	-0.390203	-0.138792	-0.477706	0.24775	0.586286	0.999833	0.999802	0.99998	0.013573	0.545195	0.000464532
ABAm	SWITCH	Amino acid permease 7	ABA responsive	VIT_19s0015g01300	VviAAP7	58 - 65 - 72	0.0604016	0.194632	-0.137735	-0.698855	0.652998	0.667602	0.999833	0.999802	0.99998	0.000445702	0.0119789	0.00174637
ABAm	SWITCH	Beta-1,3-glucanase	ABA responsive	VIT_08s0007g06040	VviBG3	58 - 65 - 72	-0.104005	0.563828	0.24328	-0.898519	1.31196	1.94751	0.999833	0.984264	0.99998	0.000138188	3.69506e-09	1.36363e-07
ABAm	SWITCH	CBL-interacting protein kinase 20 (CIPK20)	ABA responsive	VIT_10s0003g01410	VviCIPK20	65 - 72	0.0280468	0.0407959	-0.16425	-0.196211	0.938111	1.61413	0.999833	0.999802	0.99998	0.706185	0.0204804	2.02261e-10
ABAm	SWITCH	ferritin	ABA responsive	VIT_08s0058g00440	VviFER1	58	-0.0179806	-0.0872187	-0.0135325	-0.956529	-0.130268	-0.201307	0.999833	0.999802	0.99998	7.57728e-05	0.821195	0.735898
ABAm	SWITCH	Organic cation/carnitine transporter4	ABA responsive	VIT_19s0014g04790	VviOCT1	72	0.0594283	0.28091	0.0860944	0.0294976	0.281983	0.582675	0.999833	0.999802	0.99998	0.978425	0.541301	0.0027568
ABAm	SWITCH	STE20/SPS1 proline-alanine-rich protein kinase	ABA responsive	VIT_09s0018g01390	VIT_09s0018g01390	72	-0.0107202	0.19333	-0.259404	-0.18028	-0.175281	-0.605797	0.999833	0.999802	0.99998	0.712153	0.563415	0.0100666
ABAm	SWITCH	Zinc finger (C2H2 type) family	ABA responsive	VIT_06s0061g00760	VIT_06s0061g00760	58 - 72	0.0433449	0.185504	0.0576513	-0.667914	-0.435725	-0.9663	0.999833	0.999802	0.99998	0.00550203	0.245293	0.033028
ABAm	SWITCH	NAC domain containing protein 47	ABA responsive	VIT_08s0007g07670	VviNAC047	58 - 72	0.00673808	-0.180236	-0.107043	-0.548549	0.237145	0.6533	0.999833	0.999802	0.99998	0.00748406	0.539475	0.00915801
ABAm	SWITCH	WRKY DNA-binding protein 75	ABA responsive	VIT_17s0000g01280	VviWRKY06	72	-0.0721098	-0.166551	0.0954984	-0.483563	-0.0597801	-0.609624	0.999833	0.999802	0.99998	0.0803395	0.880697	0.0139032
ABAm	SWITCH	MATE transporter (VvMATE)	ABA responsive	VIT_18s0001g08200	VviMATE	72	0.00146445	0.294439	0.144921	-0.298695	-0.586585	-1.29995	0.999833	0.999802	0.99998	0.564311	0.221029	0.000405206
